# Supplementary material for: Kinetic sculpting of the seven stripes of the Drosophila even-skipped gene
Source: eLife. 2020 Dec 10;9:e61635. doi: 10.7554/eLife.61635 (PMC7864633; doi:10.7554/eLife.61635)
Supplement: Supplementary file 1. [file elife-61635-supp1.zip]

Archive with 2 entries (2 files):
- Berrocal_2020_File_S1.tgz
- __MACOSX/._Berrocal_2020_File_S1.tgz
